# Supplementary material for: Dependence of the Fe(II)-Gallic Acid Coordination Compound Formation Constant on the pH
Source: Foods. 2021 Nov 3;10(11):2689. doi: 10.3390/foods10112689 (PMC8619179; doi:10.3390/foods10112689)
Supplement: Supplementary file 1 [file foods-10-02689-s001.zip]

Archive with 1 entries (1 files):
- foods-1440367-Supplementary material.pdf
